# Supplementary material for: Microrobots powered by concentration polarization electrophoresis (CPEP)
Source: Nat Commun. 2023 Oct 6;14:6247. doi: 10.1038/s41467-023-41923-1 (PMC10558450; doi:10.1038/s41467-023-41923-1)
Supplement: Supplementary file 8 — Source Data [file 41467_2023_41923_MOESM8_ESM.zip]

Archive with 3 entries (3 files):
- Source Data/Source Data Figure 5.xlsx
- Source Data/Source Data Figure 6.xlsx
- Source Data/Source Data Supplementary Figure 6.zip
