# Supplementary material for: Microrobots powered by concentration polarization electrophoresis (CPEP)
Source: Nat Commun. 2023 Oct 6;14:6247. doi: 10.1038/s41467-023-41923-1 (PMC10558450; doi:10.1038/s41467-023-41923-1)
Supplement: Supplementary file 8 — Source Data [file 41467_2023_41923_MOESM8_ESM.zip › Source Data/Source Data Figure 5.xlsx]

## Sheet: Tabelle1
Readme
The table presents velocity measurements for three distinct dimers under varying frequencies and electric fields. We calculate the electric field from the amplifier's set voltage, utilizing a conversion factor of 16.75 mV/µm to 11 Vpp. For each set of parameters, we also measure the velocity of a corresponding monomer. The column labeled 'Dimer Corrected' contains velocities of the dimers, normal…
			Dimer no.1
				electric field (mV/µm)	frequency (Hz)	dimer (µm/s)	monomer reference (µm/s)	dimer corrected (µm/s)
				3.04588	250	-0.0442543	-0.0551468	0.0108925
				4.56882	250	0.18415	-0.0771551	0.261305
				6.09176	250	-0.367088	-0.0573062	0.309781
				7.61471	250	-0.587034	-0.0652036	0.521831
				9.13765	250	0.734777	-0.109045	0.843822
				10.6606	250	-1.01412	-0.0419466	0.972176
				12.1835	250	1.08429	-0.0728617	1.15715
				13.7065	250	-1.58886	-0.00330419	1.58556
				15.2294	250	1.90124	0.0667626	1.83448
				16.7524	250	-2.279	0.0253833	2.30438
				16.75	500	-1.90459	0.104625	2.00922
				16.75	750	1.27442	0.0497571	1.22466
				16.75	1000	0.841862	-0.0613463	0.903208
				16.75	1500	-0.141151	0.234577	0.375728
				16.75	2000	0.00710738	0.112719	0.105611
			Dimer no.2
				electric field (mV/µm)	frequency (Hz)	dimer (µm/s)	monomer reference (µm/s)	dimer corrected (µm/s)
				3.04588	250	-0.0442543	-0.0551468	0.0108925
				4.56882	250	0.18415	-0.0771551	0.261305
				6.09176	250	-0.367088	-0.0573062	0.309781
				7.61471	250	-0.587034	-0.0652036	0.521831
				9.13765	250	0.734777	-0.109045	0.843822
				10.6606	250	-1.01412	-0.0419466	0.972176
				12.1835	250	1.08429	-0.0728617	1.15715
				13.7065	250	-1.58886	-0.00330419	1.58556
				15.2294	250	1.90124	0.0667626	1.83448
				16.7524	250	-2.279	0.0253833	2.30438
				16.75	500	-1.90459	0.104625	2.00922
				16.75	750	1.27442	0.0497571	1.22466
				16.75	1000	0.841862	-0.0613463	0.903208
				16.75	1500	-0.141151	0.234577	0.375728
				16.75	2000	0.00710738	0.112719	0.105611
			Dimer no.3
				3.04588	250	-0.0591422	0.00574561	0.0648878
				4.56882	250	0.136878	-0.035487	0.172365
				6.09176	250	0.163929	-0.0686136	0.232542
				7.61471	250	0.374403	-0.14963	0.524033
				9.13765	250	0.536181	-0.127325	0.663506
				10.6606	250	-1.00302	-0.165644	0.837373
				12.1835	250	-1.13091	0.0538364	1.18474
				13.7065	250	1.15126	-0.263174	1.41444
				15.2294	250	1.65991	-0.0193135	1.67923
				16.7524	250	-1.95483	-0.125036	1.82979
				16.75	500	-1.72144	-0.124919	1.59652
				16.75	750	-1.33342	-0.133038	1.20038
				16.75	1000	0.716038	-0.0849777	0.801016
				16.75	1500	-0.418058	-0.112717	0.305341
				16.75	2000	0.178217	0.0972844	0.0809322
