# Supplementary material for: Microrobots powered by concentration polarization electrophoresis (CPEP)
Source: Nat Commun. 2023 Oct 6;14:6247. doi: 10.1038/s41467-023-41923-1 (PMC10558450; doi:10.1038/s41467-023-41923-1)
Supplement: Supplementary file 8 — Source Data [file 41467_2023_41923_MOESM8_ESM.zip › Source Data/Source Data Figure 6.xlsx]

## Sheet: Figure_6
Readme
The table provides velocity measurements of dimers at various salt concentrations. Importantly, the actual concentration of Tris is twice the value stated in the filename. This discrepancy is due to our focus on recording ionic strength rather than concentration. Tris is titrated to a pH of 8.4, corresponding to its pKs, where half the compound exists in its ionic form. For each buffer type, we p…
		Tris
			single measurments
				Tris (µM)	MgCl (µM)	video no.	Swimmer/dimer (µm/s)	orientation	reference/monomer (µm/s)	average monomer (µm/s)	dimer corrected (µm/s)
				10	5.2	1	2.1867; 2.112	-1; -1	-0.011658	-0.011658	2.1983; 2.1237
				10	5.2	2	2.3178	-1	-0.28296; -0.093157	-0.18806	2.5058
				10	5.2	3	2.0876; -2.5115	-1; 1	-0.01149	-0.01149	2.099; 2.5
				10	5.2	4	2.384; -2.5342	-1; 1	-0.31553; 0.031664	-0.14193	2.526; 2.3922
				25	5.2	1	2.7714; -1.5856	-1; 1	0.035405	0.035405	2.736; 1.621
				25	5.2	2	-2.8863; 2.7368	1; -1	0.0074493	0.0074493	2.8938; 2.7293
				25	5.2	3	-2.1166; -2.9565; 2.956	1; 1; -1	-0.0031657	-0.0031657	2.1135; 2.9533; 2.9592
				50	0.2	1	0.24035; -0.29358; -0.29227	-1; 1; 1	-0.07472	-0.07472	0.31507; 0.21886; 0.21755
				50	0.2	2	-0.18728; 0.3081; 0.067422	1; -1; -1	-0.10733; 0.014156	-0.046585	0.1407; 0.35468; 0.11401
				50	0.2	3	-0.41175; -0.35746	1; 1	0.081775	0.081775	0.49352; 0.43924
				50	5.2	1	2.2018; -2.4064	-1; 1	-0.082894	-0.082894	2.2847; 2.3235
				50	5.2	2	2.2391; -2.415	-1; 1	0.042677; -0.078361	-0.017842	2.257; 2.3971
				50	5.2	3	2.4588; -2.2549	-1; 1	-0.04447	-0.04447	2.5033; 2.2105
				100	5.2	1	1.1616; -1.736; -1.8208	-1; 1; 1	-0.22214; -0.30256	-0.26235	1.424; 1.4736; 1.5584
				100	5.2	2	1.7564; -1.4701	-1; 1	0.083002; 0.033984	0.058493	1.6979; 1.5286
				100	5.2	3	-1.2916; 1.5386; -1.7132	1; -1; 1	-0.071143; 0.016444	-0.027349	1.2642; 1.566; 1.6859
				250	5.2	1	0.82139; -0.63782	-1; 1	-0.016064	-0.016064	0.83745; 0.62176
				250	5.2	2	-0.87382; -0.94419	1; 1	-0.03497	-0.03497	0.83885; 0.90922
				250	5.2	3	-0.95719; -0.82211; 0.80946	1; 1; -1	-0.13714; 0.20802	0.035439	0.99263; 0.85755; 0.77402
				500	5.2	1	-0.55723; 0.51097; -0.45549	1; -1; 1	-0.065543	-0.065543	0.49169; 0.57651; 0.38994
				500	5.2	3	-0.54143; 0.78223	1; -1	-0.2473	-0.2473	0.29413; 1.0295
			evaluated/plotable
				Tris (µM)	MgCl (µM)	swimmer corrected (µm/s)	average (µm/s)	standard deviation (µm/s)
				10	5.2	2.1983; 2.1237; 2.5058; 2.099; 2.5; 2.526; 2.3922	2.335	0.18938
				25	5.2	2.736; 1.621; 2.8938; 2.7293; 2.1135; 2.9533; 2.9592	2.5723	0.51075
				50	0.2	0.31507; 0.21886; 0.21755; 0.1407; 0.35468; 0.11401; 0.49352; 0.43924	0.2867	0.13732
				50	5.2	2.2847; 2.3235; 2.257; 2.3971; 2.5033; 2.2105	2.3293	0.10607
				100	5.2	1.424; 1.4736; 1.5584; 1.6979; 1.5286; 1.2642; 1.566; 1.6859	1.5248	0.14114
				250	5.2	0.83745; 0.62176; 0.83885; 0.90922; 0.99263; 0.85755; 0.77402	0.83307	0.11551
				500	5.2	0.49169; 0.57651; 0.38994; 0.29413; 1.0295	0.55636	0.28501
		NaOH
			single measurments	NaOH (µM)	MgCl (µM)	video no.	Swimmer/dimer (µm/s)	orientation	reference/monomer (µm/s)	average monomer (µm/s)	dimer corrected (µm/s)
				10	5.2	1	-2.1584; 2.0315; 1.7996	1; -1; -1	-0.11963	-0.11963	2.0388; 2.1512; 1.9192
				10	5.2	2	-2.11; 1.8049	1; -1	0.09221	0.09221	2.2022; 1.7127
				10	5.2	3	1.7057; 1.6759	-1; -1	-0.22243; -0.26056; -0.17912	-0.2207	1.9264; 1.8966
				25	0.2	1	-0.62871; -0.66528	-1; -1	-0.16556; -0.23086; -0.21944	-0.20529	-0.42343; -0.45999
				25	0.2	2	-0.22598	1	-0.33294; -0.11588	-0.22441	0.0015664
				25	0.2	3	-0.32598	-1	-0.1046	-0.1046	-0.22138
				25	5.2	1	3.081; 2.9794	-1; -1	0.016034; 0.10796; 0.10584	0.076612	3.0044; 2.9028
				25	5.2	2	-3.098; 3.1878	1; -1	-0.033192	-0.033192	3.0648; 3.221
				25	5.2	3	-3.8004; 3.4204	1; -1	-0.24992; -0.36162; -0.092779; 0.1997	-0.12616	3.6742; 3.5466
				50	0.2	1	-0.69124; 1.0838; 0.81608	-1; 1; 1	0.15563	0.15563	-0.84687; -0.92813; -0.66045
				50	0.2	2	-1.0354; -1.1525	-1; -1	0.065881	0.065881	-1.1013; -1.2184
				50	0.2	3	-0.69959; -0.90219; -0.88047	-1; -1; -1	-0.12209	-0.12209	-0.57749; -0.78009; -0.75838
				50	5.2	1	0.36514; -0.75861	-1; 1	-0.011512	-0.011512	0.37665; 0.7471
				50	5.2	2	0.49612; -0.9068	-1; 1	-0.12991; 0.10312; 0.039071	0.0040941	0.49203; 0.9109
				50	5.2	3	-0.71939; -0.87973	1; 1	-0.09121	-0.09121	0.62818; 0.78852
				100	5.2	1	-0.31532; -0.17464	1; -1	0.049767	0.049767	0.36509; -0.22441
				100	5.2	2	0.05744; -0.03439	1; 1	-0.16706; 0.050236; -0.1582	-0.091673	-0.14911; -0.057283
				100	5.2	3	-0.044189; 0.29934	1; 1	0.01613; -0.020345; -0.1041	-0.036106	0.0080835; -0.33544
			evaluated/plotable
				NaOH (µM)	MgCl (µM)	swimmer corrected (µm/s)	average (µm/s)	standard deviation (µm/s)
				10	5.2	2.0388; 2.1512; 1.9192; 2.2022; 1.7127; 1.9264; 1.8966	1.9782	0.16687
				25	0.2	-0.42343; -0.45999; 0.0015664; -0.22138	-0.27581	0.21261
				25	5.2	3.0044; 2.9028; 3.0648; 3.221; 3.6742; 3.5466	3.2356	0.31069
				50	0.2	-0.84687; -0.92813; -0.66045; -1.1013; -1.2184; -0.57749; -0.78009; -0.75838	-0.85889	0.2164
				50	5.2	0.37665; 0.7471; 0.49203; 0.9109; 0.62818; 0.78852	0.65723	0.19825
				100	5.2	0.36509; -0.22441; -0.14911; -0.057283; 0.0080835; -0.33544	-0.065514	0.24331
		NaCl
			single measurments
				NaCl (µM)	MgCl (µM)	video no.	Swimmer/dimer (µm/s)	orientation	reference/monomer (µm/s)	average monomer (µm/s)	dimer corrected (µm/s)
				25	5.2	1	0.2565; -0.090399	-1; -1	-0.047559; -0.10738	-0.077468	0.33397; -0.01293
				25	5.2	2	-0.0010654; -0.072518	1; -1	-0.083108	-0.083108	-0.082042; 0.01059
				25	5.2	3	-0.058622; 0.077811; 0.20893	1; -1; -1	-0.0033616	-0.0033616	0.055261; 0.081173; 0.21229
				50	0.2	1	-0.07064	-1	-0.10322	-0.10322	0.032583
				50	0.2	2	-0.30739; 0.14427	-1; 1	-0.20242	-0.20242	-0.10497; -0.34669
				50	0.2	3	0.23731; -0.0034925	1; 1	0.022871; 0.14171	0.08229	-0.15502; 0.085783
				50	5.2	1	0.18548; -0.60578	-1; 1	0.10408; -0.16269; -0.13499	-0.064532	0.25002; 0.54125
				50	5.2	2	0.35203; -0.4395	-1; 1	0.013808; 0.12143	0.067621	0.28441; 0.50712
				50	5.2	3	-0.36842; 0.49881	1; -1	0.041369; -0.13753	-0.048079	0.32034; 0.54689
				50	5.2	4	-0.62647; 0.5147; -0.6237	1; -1; 1	-0.011805; 0.0073405	-0.0022323	0.62424; 0.51693; 0.62146
				100	0.2	1	-0.3359; -0.070846; -0.32053	1; 1; 1	-0.39082; -0.018323	-0.20457	0.13133; -0.13372; 0.11596
				100	0.2	2	-0.050905	-1	-0.15048; -0.098426; -0.10022; 0.21803; -0.13712	-0.053645	0.0027406
				100	0.2	3	0.041658; 0.27696; 0.091807	-1; -1; -1	0.035803; 0.092218	0.06401	-0.022352; 0.21295; 0.027797
				100	0.2	4	-0.19775	1	-0.035193; 0.050215; -0.069265	-0.018081	0.17967
				100	5.2	1	0.54022; -0.76891	-1; 1	-0.064309	-0.064309	0.60453; 0.7046
				100	5.2	2	-0.9319; -0.94887	1; 1	-0.061837; 0.0075117; -0.099579	-0.051301	0.88059; 0.89757
				100	5.2	3	0.51296; 0.58286	-1; -1	0.1632	0.1632	0.34976; 0.41966
				100	5.2	4	0.59116; 0.54284	-1; -1	-0.0032619	-0.0032619	0.59442; 0.5461
				250	5.2	1	0.35226; -0.81461	-1; 1	0.10234	0.10234	0.24992; 0.91694
				250	5.2	2	0.57366; 0.52717; -0.74718	-1; -1; 1	-0.012219	-0.012219	0.58588; 0.53939; 0.73496
				250	5.2	3	-0.43561; 0.52548	1; -1	-0.007625	-0.007625	0.42798; 0.53311
				500	5.2	1	-0.23991; 0.53692; -0.27462	1; -1; 1	0.118; -0.19101	-0.036507	0.20341; 0.57343; 0.23812
				500	5.2	2	0.69386; -0.13413	-1; 1	-0.16074	-0.16074	0.8546; -0.026605
				500	5.2	3	0.36688; 0.44444	-1; -1	-0.10812	-0.10812	0.475; 0.55257
			evaluated/plotable
				NaCl (µM)	MgCl (µM)	swimmer corrected (µm/s)	average (µm/s)	standard deviation (µm/s)
				10	5.2	2.0388; 2.1512; 1.9192; 2.2022; 1.7127; 1.9264; 1.8966	1.9782	0.16687
				25	0.2	-0.42343; -0.45999; 0.0015664; -0.22138	-0.27581	0.21261
				25	5.2	3.0044; 2.9028; 3.0648; 3.221; 3.6742; 3.5466	3.2356	0.31069
				50	0.2	-0.84687; -0.92813; -0.66045; -1.1013; -1.2184; -0.57749; -0.78009; -0.75838	-0.85889	0.2164
				50	5.2	0.37665; 0.7471; 0.49203; 0.9109; 0.62818; 0.78852	0.65723	0.19825
				100	5.2	0.36509; -0.22441; -0.14911; -0.057283; 0.0080835; -0.33544	-0.065514	0.24331
		MgCl
			single measurments
					MgCl (µM)	video no.	Swimmer/dimer (µm/s)	orientation	reference/monomer (µm/s)	average monomer (µm/s)	dimer corrected (µm/s)
					5	4	-0.1007	1	0.12329; 0.078374; 0.08571	0.095791	0.19649
					5	1	0.89903; -0.73302	1; -1	0.033914	0.033914	-0.86511; -0.76694
					5	2	0.50023; -0.76023	1; -1	0.040048	0.040048	-0.46019; -0.80028
					5	3	0.61077; 0.64962	1; 1	-0.071589	-0.071589	-0.68236; -0.72121
					10	1	-0.77615	-1	-0.11222	-0.11222	-0.66393
					10	2	0.81232	1	-0.049807; 0.027225; -0.089389; 0.061394	-0.012644	-0.82496
					10	3	-0.67114; -0.61298	-1; -1	0.16781; 0.0054852; -0.045543; 0.050324	0.04452	-0.71566; -0.6575
					10	4	0.94059	1	-0.1349	-0.1349	-1.0755
					10	5	-0.44429	-1	-0.061833; 0.035126; 0.065325	0.012873	-0.45717
					25	1	-0.2533; 0.49167	1; 1	-0.20812	-0.20812	0.045177; -0.69979
					25	2	-0.68736; -0.14944	-1; -1	-0.041324; -0.064957; -0.036963	-0.047748	-0.63961; -0.10169
					25	3	-0.40842	-1	-0.099255	-0.099255	-0.30917
					25	4	-0.31028; 0.63511	-1; 1	-0.021058	-0.021058	-0.28922; -0.65617
					50	1	-0.043009	-1	0.0075411	0.0075411	-0.05055
					50	2	-0.1422; -0.13616	-1; 1	0.0054712	0.0054712	-0.14768; 0.14163
					50	3	-0.079519; 0.080918	-1; 1	-0.045867	-0.045867	-0.033653; -0.12679
					100	1	0.11921	-1	0.0010629	0.0010629	0.11815
					100	2	0.18407	-1	0.074598; 0.051411	0.063005	0.12106
					100	3	0.31911; 0.23815	-1; -1	-0.0078792; -0.064006	-0.035943	0.35505; 0.27409
					100	4	-0.46523	1	0.066031; 0.24479	0.15541	0.62064
					100	5	0.29586; -0.21409	-1; 1	-0.060438	-0.060438	0.35629; 0.15366
					250	1	-0.2334	1	-0.062887	-0.062887	0.17051
					250	2	0.24637	-1	0.0055673; -0.030459; -0.0033249	-0.0094054	0.25577
					250	3	0.33192; -0.28766	-1; 1	0.061578	0.061578	0.27034; 0.34924
			evaluated/plotable
					MgCl (µM)	swimmer corrected (µm/s)	average (µm/s)	standard deviation (µm/s)
					5	-0.86511; -0.76694; -0.46019; -0.80028; -0.68236; -0.72121	-0.71601	0.14038
					10	-0.66393; -0.82496; -0.71566; -0.6575; -1.0755; -0.45717	-0.73245	0.20621
					25	0.045177; -0.69979; -0.63961; -0.10169; -0.30917; -0.28922; -0.65617	-0.37864	0.29366
					50	-0.05055; -0.14768; 0.14163; -0.033653; -0.12679; 0.19649	-0.0034233	0.14154
					100	0.11815; 0.12106; 0.35505; 0.27409; 0.62064; 0.35629; 0.15366	0.28556	0.18015
					250	0.17051; 0.25577; 0.27034; 0.34924	0.26147	0.073229
